# Supplementary material for: Socio-Economic Determinants of Health Literacy in High School Students: A Cross-Sectional Study
Source: Int J Environ Res Public Health. 2021 Nov 21;18(22):12231. doi: 10.3390/ijerph182212231 (PMC8624924; doi:10.3390/ijerph182212231)
Supplement: Supplementary file 1 [file ijerph-18-12231-s001.zip]

Archive with 1 entries (1 files):
- ijerph-1424720-supplementary.pdf
